# Supplementary material for: Paradoxical dominant negative activity of an immunodeficiency-associated activating PIK3R1 variant
Source: eLife. 2025 Jan 21;13:RP94420. doi: 10.7554/eLife.94420 (PMC11750134; doi:10.7554/eLife.94420)
Supplement: Figure 1—source data 1. [file elife-94420-fig1-data1.zip]

Archive with 45 entries (44 files):
- Figure_1A_and_Figure 1-figure_supplement_2B,C_source_data_1/
- Figure_1A_and_Figure 1-figure_supplement_2B,C_source_data_1/Fig1A_pAKT_T308_replicate2_source image.png
- __MACOSX/Figure_1A_and_Figure 1-figure_supplement_2B,C_source_data_1/._Fig1A_pAKT_T308_replicate2_source image.png
- Figure_1A_and_Figure 1-figure_supplement_2B,C_source_data_1/Fig1A_beta_actin_source_image.png
- __MACOSX/Figure_1A_and_Figure 1-figure_supplement_2B,C_source_data_1/._Fig1A_beta_actin_source_image.png
- Figure_1A_and_Figure 1-figure_supplement_2B,C_source_data_1/Fig1A_p110alpha_replicate2_source image.png
- __MACOSX/Figure_1A_and_Figure 1-figure_supplement_2B,C_source_data_1/._Fig1A_p110alpha_replicate2_source image.png
- Figure_1A_and_Figure 1-figure_supplement_2B,C_source_data_1/Fig1A_p110deltaand_Fig1_figure_supplement_2_source_image.png
- __MACOSX/Figure_1A_and_Figure 1-figure_supplement_2B,C_source_data_1/._Fig1A_p110deltaand_Fig1_figure_supplement_2_source_image.png
- Figure_1A_and_Figure 1-figure_supplement_2B,C_source_data_1/.DS_Store
- __MACOSX/Figure_1A_and_Figure 1-figure_supplement_2B,C_source_data_1/._.DS_Store
- Figure_1A_and_Figure 1-figure_supplement_2B,C_source_data_1/Fig1A_beta_actin_replicate1_source image.png
- __MACOSX/Figure_1A_and_Figure 1-figure_supplement_2B,C_source_data_1/._Fig1A_beta_actin_replicate1_source image.png
- Figure_1A_and_Figure 1-figure_supplement_2B,C_source_data_1/Fig1A_pAKT_S473_replicate1_source image.png
- __MACOSX/Figure_1A_and_Figure 1-figure_supplement_2B,C_source_data_1/._Fig1A_pAKT_S473_replicate1_source image.png
- Figure_1A_and_Figure 1-figure_supplement_2B,C_source_data_1/Fig1A_and_Fig1-figure_supplement_2_p110delta_replicate1_source image.jpg
- __MACOSX/Figure_1A_and_Figure 1-figure_supplement_2B,C_source_data_1/._Fig1A_and_Fig1-figure_supplement_2_p110delta_replicate1_source image.jpg
- Figure_1A_and_Figure 1-figure_supplement_2B,C_source_data_1/Fig1A_and_Fig1_figure_supplement_2_p85alpha_source_image.png
- __MACOSX/Figure_1A_and_Figure 1-figure_supplement_2B,C_source_data_1/._Fig1A_and_Fig1_figure_supplement_2_p85alpha_source_image.png
- Figure_1A_and_Figure 1-figure_supplement_2B,C_source_data_1/Fig1A_AKT_replicate2_source image.png
- __MACOSX/Figure_1A_and_Figure 1-figure_supplement_2B,C_source_data_1/._Fig1A_AKT_replicate2_source image.png
- Figure_1A_and_Figure 1-figure_supplement_2B,C_source_data_1/Fig1A_pAKT_T308_source_image.jpg
- __MACOSX/Figure_1A_and_Figure 1-figure_supplement_2B,C_source_data_1/._Fig1A_pAKT_T308_source_image.jpg
- Figure_1A_and_Figure 1-figure_supplement_2B,C_source_data_1/Fig1A_p95_alpha_replicate1_source image.png
- __MACOSX/Figure_1A_and_Figure 1-figure_supplement_2B,C_source_data_1/._Fig1A_p95_alpha_replicate1_source image.png
- Figure_1A_and_Figure 1-figure_supplement_2B,C_source_data_1/Fig1A_andFig1-figure_supplement_2_p110delta_replicate2_source image.png
- __MACOSX/Figure_1A_and_Figure 1-figure_supplement_2B,C_source_data_1/._Fig1A_andFig1-figure_supplement_2_p110delta_replicate2_source image.png
- Figure_1A_and_Figure 1-figure_supplement_2B,C_source_data_1/Fig1A_beta_actin_replicate2_source image.png
- __MACOSX/Figure_1A_and_Figure 1-figure_supplement_2B,C_source_data_1/._Fig1A_beta_actin_replicate2_source image.png
- Figure_1A_and_Figure 1-figure_supplement_2B,C_source_data_1/Fig1A_pAKT_S473_replicate2_source image.png
- __MACOSX/Figure_1A_and_Figure 1-figure_supplement_2B,C_source_data_1/._Fig1A_pAKT_S473_replicate2_source image.png
- Figure_1A_and_Figure 1-figure_supplement_2B,C_source_data_1/Fig1A_pAKT_S473_source_image.png
- __MACOSX/Figure_1A_and_Figure 1-figure_supplement_2B,C_source_data_1/._Fig1A_pAKT_S473_source_image.png
- Figure_1A_and_Figure 1-figure_supplement_2B,C_source_data_1/Fig1A_AKT_source_image.png
- __MACOSX/Figure_1A_and_Figure 1-figure_supplement_2B,C_source_data_1/._Fig1A_AKT_source_image.png
- Figure_1A_and_Figure 1-figure_supplement_2B,C_source_data_1/Fig1A_AKT_replicate1_source image.png
- __MACOSX/Figure_1A_and_Figure 1-figure_supplement_2B,C_source_data_1/._Fig1A_AKT_replicate1_source image.png
- Figure_1A_and_Figure 1-figure_supplement_2B,C_source_data_1/Fig1A_p110alpha_replicate1_source image.png
- __MACOSX/Figure_1A_and_Figure 1-figure_supplement_2B,C_source_data_1/._Fig1A_p110alpha_replicate1_source image.png
- Figure_1A_and_Figure 1-figure_supplement_2B,C_source_data_1/Fig1A_pAKT_T308_replicate1_source image.jpg
- __MACOSX/Figure_1A_and_Figure 1-figure_supplement_2B,C_source_data_1/._Fig1A_pAKT_T308_replicate1_source image.jpg
- Figure_1A_and_Figure 1-figure_supplement_2B,C_source_data_1/Fig1A_p85alpha_replicate2_source image.png
- __MACOSX/Figure_1A_and_Figure 1-figure_supplement_2B,C_source_data_1/._Fig1A_p85alpha_replicate2_source image.png
- Figure_1A_and_Figure 1-figure_supplement_2B,C_source_data_1/Fig1A_p110alpha_source_image.png
- __MACOSX/Figure_1A_and_Figure 1-figure_supplement_2B,C_source_data_1/._Fig1A_p110alpha_source_image.png
