# Supplementary material for: Paradoxical dominant negative activity of an immunodeficiency-associated activating PIK3R1 variant
Source: eLife. 2025 Jan 21;13:RP94420. doi: 10.7554/eLife.94420 (PMC11750134; doi:10.7554/eLife.94420)
Supplement: Figure 2—source data 1. [file elife-94420-fig2-data1.zip]

Archive with 31 entries (30 files):
- Figure_2_source_data_1/
- Figure_2_source_data_1/Fig2A_p110alpha_source_image.png
- __MACOSX/Figure_2_source_data_1/._Fig2A_p110alpha_source_image.png
- Figure_2_source_data_1/Fig2A_p110alpha_replicate_1_source_image.png
- __MACOSX/Figure_2_source_data_1/._Fig2A_p110alpha_replicate_1_source_image.png
- Figure_2_source_data_1/Fig2A_pAKT_S473_replicate_1_source_image.png
- __MACOSX/Figure_2_source_data_1/._Fig2A_pAKT_S473_replicate_1_source_image.png
- Figure_2_source_data_1/Fig2A_AKT_source_image.png
- __MACOSX/Figure_2_source_data_1/._Fig2A_AKT_source_image.png
- Figure_2_source_data_1/Fig2A_AKT_replicate_2_source_image.png
- __MACOSX/Figure_2_source_data_1/._Fig2A_AKT_replicate_2_source_image.png
- Figure_2_source_data_1/Fig2A_pAKT_T308_replicate_2_source_image.png
- __MACOSX/Figure_2_source_data_1/._Fig2A_pAKT_T308_replicate_2_source_image.png
- Figure_2_source_data_1/Fig2A_p85alpha_replicate_2_source_image.png
- __MACOSX/Figure_2_source_data_1/._Fig2A_p85alpha_replicate_2_source_image.png
- Figure_2_source_data_1/Fig2A_pAKT_S473_source_image.png
- __MACOSX/Figure_2_source_data_1/._Fig2A_pAKT_S473_source_image.png
- Figure_2_source_data_1/Fig2A_pAKT_T308_source_image.png
- __MACOSX/Figure_2_source_data_1/._Fig2A_pAKT_T308_source_image.png
- Figure_2_source_data_1/Fig2A_pAKT_T308_replicate_1_source_image.png
- __MACOSX/Figure_2_source_data_1/._Fig2A_pAKT_T308_replicate_1_source_image.png
- Figure_2_source_data_1/Fig2A_AKT_replicate_1_source_image.png
- __MACOSX/Figure_2_source_data_1/._Fig2A_AKT_replicate_1_source_image.png
- Figure_2_source_data_1/Fig2A_p85alpha_replicate_1_source_image.png
- __MACOSX/Figure_2_source_data_1/._Fig2A_p85alpha_replicate_1_source_image.png
- Figure_2_source_data_1/Fig2A_pAKT_S473_replicate_2_source_image.png
- __MACOSX/Figure_2_source_data_1/._Fig2A_pAKT_S473_replicate_2_source_image.png
- Figure_2_source_data_1/Fig2A_p110alpha_replicate_2_source_image.png
- __MACOSX/Figure_2_source_data_1/._Fig2A_p110alpha_replicate_2_source_image.png
- Figure_2_source_data_1/Fig2A_p85alpha_source_image.png
- __MACOSX/Figure_2_source_data_1/._Fig2A_p85alpha_source_image.png
