# Supplementary material for: Paradoxical dominant negative activity of an immunodeficiency-associated activating PIK3R1 variant
Source: eLife. 2025 Jan 21;13:RP94420. doi: 10.7554/eLife.94420 (PMC11750134; doi:10.7554/eLife.94420)
Supplement: Figure 2—figure supplement 3—source data 1. [file elife-94420-fig2-figsupp3-data1.zip]

Archive with 37 entries (36 files):
- Figure 2-figure_supplement_3_source_data_1/
- Figure 2-figure_supplement_3_source_data_1/Fig2-figure_supplement_3_p85alpha_WT_control_AKT_replicate_source_image.png
- __MACOSX/Figure 2-figure_supplement_3_source_data_1/._Fig2-figure_supplement_3_p85alpha_WT_control_AKT_replicate_source_image.png
- Figure 2-figure_supplement_3_source_data_1/Fig2-figure_supplement_3_p85alpha_WT_p85alpha_overexpression_p85alpha_replicate_source_image.png
- __MACOSX/Figure 2-figure_supplement_3_source_data_1/._Fig2-figure_supplement_3_p85alpha_WT_p85alpha_overexpression_p85alpha_replicate_source_image.png
- Figure 2-figure_supplement_3_source_data_1/Fig2-figure_supplement_3_p85alpha_deltaEx11_p85alpha_overexpression_AKT_source_image.png
- __MACOSX/Figure 2-figure_supplement_3_source_data_1/._Fig2-figure_supplement_3_p85alpha_deltaEx11_p85alpha_overexpression_AKT_source_image.png
- Figure 2-figure_supplement_3_source_data_1/Fig2-figure_supplement_3_p85alpha_control_pAKT_S473_replicate_source_image.png
- __MACOSX/Figure 2-figure_supplement_3_source_data_1/._Fig2-figure_supplement_3_p85alpha_control_pAKT_S473_replicate_source_image.png
- Figure 2-figure_supplement_3_source_data_1/Fig2-figure_supplement_3_p85alpha_control_p85alpha_replicate_source_image.png
- __MACOSX/Figure 2-figure_supplement_3_source_data_1/._Fig2-figure_supplement_3_p85alpha_control_p85alpha_replicate_source_image.png
- Figure 2-figure_supplement_3_source_data_1/Fig2-figure_supplement_3_p85alpha_WT_p85alpha_overexpression_pAKT_S473_replicate_source_image.png
- __MACOSX/Figure 2-figure_supplement_3_source_data_1/._Fig2-figure_supplement_3_p85alpha_WT_p85alpha_overexpression_pAKT_S473_replicate_source_image.png
- Figure 2-figure_supplement_3_source_data_1/Fig2-figure_supplement_3_p85alpha_WT_p85alpha_overexpression_p85alpha_source_image.png
- __MACOSX/Figure 2-figure_supplement_3_source_data_1/._Fig2-figure_supplement_3_p85alpha_WT_p85alpha_overexpression_p85alpha_source_image.png
- Figure 2-figure_supplement_3_source_data_1/Fig2-figure_supplement_3_p85alpha_control_source_image.png
- __MACOSX/Figure 2-figure_supplement_3_source_data_1/._Fig2-figure_supplement_3_p85alpha_control_source_image.png
- Figure 2-figure_supplement_3_source_data_1/Fig2-figure_supplement_3_p85alpha_WT_p85alpha_overexpression_AKT_replicate_source_image.png
- __MACOSX/Figure 2-figure_supplement_3_source_data_1/._Fig2-figure_supplement_3_p85alpha_WT_p85alpha_overexpression_AKT_replicate_source_image.png
- Figure 2-figure_supplement_3_source_data_1/Fig2-figure_supplement_3_p85alpha_deltaEx11_p85alpha_overexpression_p85alpha_replicate_source_image.png
- __MACOSX/Figure 2-figure_supplement_3_source_data_1/._Fig2-figure_supplement_3_p85alpha_deltaEx11_p85alpha_overexpression_p85alpha_replicate_source_image.png
- Figure 2-figure_supplement_3_source_data_1/Fig2-figure_supplement_3_p85alpha_deltaEx11_p85alpha_overexpression_pAKT_S473_replicate_source_image.png
- __MACOSX/Figure 2-figure_supplement_3_source_data_1/._Fig2-figure_supplement_3_p85alpha_deltaEx11_p85alpha_overexpression_pAKT_S473_replicate_source_image.png
- Figure 2-figure_supplement_3_source_data_1/Fig2-figure_supplement_3_pAKT_S473_control_source_image.png
- __MACOSX/Figure 2-figure_supplement_3_source_data_1/._Fig2-figure_supplement_3_pAKT_S473_control_source_image.png
- Figure 2-figure_supplement_3_source_data_1/Fig2-figure_supplement_3_AKT_control_source_image.png
- __MACOSX/Figure 2-figure_supplement_3_source_data_1/._Fig2-figure_supplement_3_AKT_control_source_image.png
- Figure 2-figure_supplement_3_source_data_1/Fig2-figure_supplement_3_p85alpha_WT_p85alpha_overexpression_AKT_source_image.png
- __MACOSX/Figure 2-figure_supplement_3_source_data_1/._Fig2-figure_supplement_3_p85alpha_WT_p85alpha_overexpression_AKT_source_image.png
- Figure 2-figure_supplement_3_source_data_1/Fig2-figure_supplement_3_p85alpha_deltaEx11_p85alpha_overexpression_pAKT_S473_source_image.png
- __MACOSX/Figure 2-figure_supplement_3_source_data_1/._Fig2-figure_supplement_3_p85alpha_deltaEx11_p85alpha_overexpression_pAKT_S473_source_image.png
- Figure 2-figure_supplement_3_source_data_1/Fig2-figure_supplement_3_p85alpha_deltaEx11_p85alpha_overexpression_AKT_replicate_source_image.png
- __MACOSX/Figure 2-figure_supplement_3_source_data_1/._Fig2-figure_supplement_3_p85alpha_deltaEx11_p85alpha_overexpression_AKT_replicate_source_image.png
- Figure 2-figure_supplement_3_source_data_1/Fig2-figure_supplement_3_p85alpha_WT_p85alpha_overexpression_pAKT_S473_source_image.png
- __MACOSX/Figure 2-figure_supplement_3_source_data_1/._Fig2-figure_supplement_3_p85alpha_WT_p85alpha_overexpression_pAKT_S473_source_image.png
- Figure 2-figure_supplement_3_source_data_1/Fig2-figure_supplement_3_p85alpha_deltaEx11_p85alpha_overexpression_p85alpha_source_image.png
- __MACOSX/Figure 2-figure_supplement_3_source_data_1/._Fig2-figure_supplement_3_p85alpha_deltaEx11_p85alpha_overexpression_p85alpha_source_image.png
