# Supplementary material for: Paradoxical dominant negative activity of an immunodeficiency-associated activating PIK3R1 variant
Source: eLife. 2025 Jan 21;13:RP94420. doi: 10.7554/eLife.94420 (PMC11750134; doi:10.7554/eLife.94420)
Supplement: Figure 4—source data 1. [file elife-94420-fig4-data1.zip]

Archive with 49 entries (48 files):
- Figure_4_source_data_1/
- Figure_4_source_data_1/Fig4_IP_p110alpha_replicate_2_source_image.png
- __MACOSX/Figure_4_source_data_1/._Fig4_IP_p110alpha_replicate_2_source_image.png
- Figure_4_source_data_1/Fig4_supernatant_p85alpha_replicate_1_source_image.png
- __MACOSX/Figure_4_source_data_1/._Fig4_supernatant_p85alpha_replicate_1_source_image.png
- Figure_4_source_data_1/Fig4_IP_p85alpha_replicate_2_source_image.png
- __MACOSX/Figure_4_source_data_1/._Fig4_IP_p85alpha_replicate_2_source_image.png
- Figure_4_source_data_1/Fig4_lysate_p110alpha_replicate_1_source_image.png
- __MACOSX/Figure_4_source_data_1/._Fig4_lysate_p110alpha_replicate_1_source_image.png
- Figure_4_source_data_1/Fig4_lysate_beta_actin_source_image.png
- __MACOSX/Figure_4_source_data_1/._Fig4_lysate_beta_actin_source_image.png
- Figure_4_source_data_1/Fig4_lysate_p85alpha_source_image.png
- __MACOSX/Figure_4_source_data_1/._Fig4_lysate_p85alpha_source_image.png
- Figure_4_source_data_1/Fig4_lysate_p85alpha_replicate_2_source_image.png
- __MACOSX/Figure_4_source_data_1/._Fig4_lysate_p85alpha_replicate_2_source_image.png
- Figure_4_source_data_1/Fig4_supernatant_p110alpha_replicate_2_source_image.png
- __MACOSX/Figure_4_source_data_1/._Fig4_supernatant_p110alpha_replicate_2_source_image.png
- Figure_4_source_data_1/Fig4_IP_p110alpha_source_image.png
- __MACOSX/Figure_4_source_data_1/._Fig4_IP_p110alpha_source_image.png
- Figure_4_source_data_1/Fig4_lysate_beta_actin_replicate_1_source_image.png
- __MACOSX/Figure_4_source_data_1/._Fig4_lysate_beta_actin_replicate_1_source_image.png
- Figure_4_source_data_1/Fig4_supernatant_beta_actin_replicate_2_source_image.png
- __MACOSX/Figure_4_source_data_1/._Fig4_supernatant_beta_actin_replicate_2_source_image.png
- Figure_4_source_data_1/Fig4_supernatant_p110alpha_source_image.png
- __MACOSX/Figure_4_source_data_1/._Fig4_supernatant_p110alpha_source_image.png
- Figure_4_source_data_1/Fig4_lysate_beta_actin_replicate_2_source_image.png
- __MACOSX/Figure_4_source_data_1/._Fig4_lysate_beta_actin_replicate_2_source_image.png
- Figure_4_source_data_1/Fig4_supernatant_beta_actin_replicate_1_source_image.png
- __MACOSX/Figure_4_source_data_1/._Fig4_supernatant_beta_actin_replicate_1_source_image.png
- Figure_4_source_data_1/Fig4_lysate_p110alpha_source_image.png
- __MACOSX/Figure_4_source_data_1/._Fig4_lysate_p110alpha_source_image.png
- Figure_4_source_data_1/Fig4_lysate_p85alpha_replicate_1_source_image.png
- __MACOSX/Figure_4_source_data_1/._Fig4_lysate_p85alpha_replicate_1_source_image.png
- Figure_4_source_data_1/Fig4_supernatant_p110alpha_replicate_1_source_image.png
- __MACOSX/Figure_4_source_data_1/._Fig4_supernatant_p110alpha_replicate_1_source_image.png
- Figure_4_source_data_1/Fig4_supernatant_p85alpha_source_image.png
- __MACOSX/Figure_4_source_data_1/._Fig4_supernatant_p85alpha_source_image.png
- Figure_4_source_data_1/Fig4_supernatant_beta_actin_source_image.png
- __MACOSX/Figure_4_source_data_1/._Fig4_supernatant_beta_actin_source_image.png
- Figure_4_source_data_1/Fig4_IP_p110alpha_replicate_1_source_image.png
- __MACOSX/Figure_4_source_data_1/._Fig4_IP_p110alpha_replicate_1_source_image.png
- Figure_4_source_data_1/Fig4_supernatant_p85alpha_replicate_2_source_image.png
- __MACOSX/Figure_4_source_data_1/._Fig4_supernatant_p85alpha_replicate_2_source_image.png
- Figure_4_source_data_1/Fig4_IP_p85alpha_source_image.png
- __MACOSX/Figure_4_source_data_1/._Fig4_IP_p85alpha_source_image.png
- Figure_4_source_data_1/Fig4_IP_p85alpha_replicate_1_source_image.png
- __MACOSX/Figure_4_source_data_1/._Fig4_IP_p85alpha_replicate_1_source_image.png
- Figure_4_source_data_1/Fig4_lysate_p110alpha_replicate_2_source_image.png
- __MACOSX/Figure_4_source_data_1/._Fig4_lysate_p110alpha_replicate_2_source_image.png
